# Supplementary material for: Insights into Enhanced Peroxydisulfate Activation with B and Fe Co-Doped Biochar from Bark for the Rapid Degradation of Guaiacol
Source: Molecules. 2023 Nov 14;28(22):7591. doi: 10.3390/molecules28227591 (PMC10674898; doi:10.3390/molecules28227591)
Supplement: Supplementary file 1 [file molecules-28-07591-s001.zip]

Archive with 1 entries (1 files):
- molecules-2684056-supplementary.pdf
